# Supplementary material for: The Impact of Antibiotic Usage Guidelines, Developed and Disseminated through Internet, on the Knowledge, Attitude and Prescribing Habits of Orthokeratology Contact Lens Practitioners in China
Source: Antibiotics (Basel). 2022 Jan 29;11(2):179. doi: 10.3390/antibiotics11020179 (PMC8868172; doi:10.3390/antibiotics11020179)
Supplement: Supplementary file 1 [file antibiotics-11-00179-s001.zip]

Archive with 1 entries (1 files):
- antibiotics-1484070-supplementary.pdf
